# Supplementary material for: Shape-Tunable UV-Printed Solid Drugs for Personalized Medicine
Source: Polymers (Basel). 2022 Jul 2;14(13):2714. doi: 10.3390/polym14132714 (PMC9269401; doi:10.3390/polym14132714)
Supplement: Supplementary file 1 [file polymers-14-02714-s001.zip]

Archive with 1 entries (1 files):
- polymers-1762521-supplementary.pdf
